# Supplementary material for: Comparative genome analysis of rice-pathogenic Burkholderia provides insight into capacity to adapt to different environments and hosts
Source: BMC Genomics. 2015 May 6;16(1):349. doi: 10.1186/s12864-015-1558-5 (PMC4422320; doi:10.1186/s12864-015-1558-5)
Supplement: Additional file 2: Table S3. — The type VI secretion system (T6SS) in seven strains within B. glumae, B. gladioli, and B. plantarii species. Table S6. Lists of CRISPR target viruses or plasmids based on spacer sequences. Table S7. Distribution of genes encoding polygalacturonases, celluases, lipases, and proteases that are involved in virulence among Burkholderia strains. [file 12864_2015_1558_MOESM2_ESM.xlsx]

## Sheet: Table S3
Table S3. The type VI secretion system (T6SS) in seven strains within B. glumae, B. gladioli, and B. plantarii species.
	B. glumae BGR1	B. glumae LMG 2196	B. glumae 3252-8	B. glumae AU6208	B. gladioli BSR3	B. gladioli 3848s-5	B. gladioli NBRC 13700	B. gladioli UCD-UG_CHAPALOTE	B. plantarii ATCC 43733T	B. glumae PG1	B. glumae NCPPB3923	B. glumae 336gr
T6SS_group1	bglu_1g03990	BGLMG_04139	bglu3252_4218lmp	BGAU_02930	bgla_1g04200	bgla3848_6968lmp	WP_013696473.1	WP_036033612.1	bpln_1g03580	AJK44910.1	NCPPB3923_RS06730	WP_017433311.1
	bglu_1g03850	BGLMG_04475	bglu3252_1593lmp	BGAU_02457	bgla_1g04060	bgla3848_0916lmp	WP_013696459.1	WP_013696459.1	bpln_1g03440	AJK44896.1	NCPPB3923_RS09335	WP_012734475.1
	bglu_1g03910	BGLMG_02378	bglu3252_1599lmp	BGAU_02213	bgla_1g04120	bgla3848_0910lmp	WP_013696465.1	WP_013696465.1	bpln_1g03500	AJK44902.1	NCPPB3923_RS09355	WP_012734477.1
	bglu_1g03870	BGLMG_04473	bglu3252_1595lmp	BGAU_02455	bgla_1g04080	bgla3848_0914lmp	WP_036048466.1	WP_036033594.1	bpln_1g03460	AJK44898.1	NCPPB3923_RS09315	WP_035977568.1
	bglu_1g03950	BGLMG_02382	bglu3252_1604lmp	BGAU_02209	bgla_1g04160	bgla3848_0905lmp	WP_036048458.1	WP_036033607.1	bpln_1g03540	AJK44906.1	NCPPB3923_RS09365	WP_012734481.1
			bglu3252_6008lmp
T6SS_group2	bglu_2g01480	BGLMG_00102	bglu3252_1090lmp	BGAU_00600							NCPPB3923_RS00010	WP_035979585.1
	bglu_2g01470	BGLMG_00103	bglu3252_1091l	BGAU_00599							NCPPB3923_RS00015	WP_012733032.1
	bglu_2g01440	BGLMG_00106	bglu3252_1095lmp	BGAU_00596							NCPPB3923_RS00030	WP_012733029.1
	bglu_2g01450	BGLMG_00105	bglu3252_1093mp	BGAU_00597							NCPPB3923_RS00025	WP_012733030.1
	bglu_2g01610	BGLMG_00076	bglu3252_0605lmp	BGAU_01656							NCPPB3923_RS00875	WP_012733046.1
	bglu_2g01400	BGLMG_00101	bglu3252_1099lmp	BGAU_00592							NCPPB3923_RS00050	WP_012733025.1
		BGLMG_00111
T6SS_group3					bgla_4p2350				bpln_1g13210	AJK45868.1
					bgla_4p2340				bpln_1g13220	AJK45867.1
					bgla_4p2390				bpln_1g13090	AJK45856.1
					bgla_4p2380				bpln_1g13100	AJK45857.1
					bgla_4p2420				bpln_1g13060	AJK45853.1
					bgla_4p2360				bpln_1g13200	AJK45869.1
T6SS_group4	bglu_2g10950	BGLMG_01424	bglu3252_6688m	BGAU_03683							NCPPB3923_RS28915	WP_035977769.1
	bglu_2g11070	BGLMG_01860	bglu3252_1776mp	BGAU_00160							NCPPB3923_RS22975	WP_012733888.1
	bglu_2g11090	BGLMG_01858	bglu3252_1774lmp	BGAU_04330							NCPPB3923_RS20115	WP_012733890.1
	bglu_2g10910	BGLMG_01420	bglu3252_4338lmp	BGAU_02072							NCPPB3923_RS15550	WP_012733875.1
	bglu_2g11100	BGLMG_01856	bglu3252_1773lmp	BGAU_04331							NCPPB3923_RS20120	WP_012733891.1
	bglu_2g02210	BGLMG_01424	bglu3252_7124lmp	BGAU_04283							NCPPB3923_RS12690
				BGAU_02077
T6SS_group5	bglu_2g07350	BGLMG_00775	bglu3252_1581p	BGAU_00122					bpln_2g20400	AJK50075.1	NCPPB3923_RS06520	WP_012733548.1
	bglu_2g07360	BGLMG_00774	bglu3252_1582lmp	BGAU_00121					bpln_2g20390	AJK50074.1	NCPPB3923_RS13370	WP_012733549.1
	bglu_2g07470	BGLMG_02779	bglu3252_3926lmp	BGAU_02755					bpln_2g20280	AJK50063.1	NCPPB3923_RS06515	WP_012733560.1
	bglu_2g06000	BGLMG_00836		BGAU_00123							NCPPB3923_RS06385	WP_012733436.1
	bglu_2g06020	BGLMG_00835									NCPPB3923_RS13360	WP_012733438.1
T6SS_group6					bgla_2g04030	bgla3848_6486lmp	WP_042284747.1	WP_036033132.1	bpln_2g03370	AJK48391.1	NCPPB3923_RS08385
					bgla_2g04020	bgla3848_6487lmp	WP_036054678.1	WP_036033053.1	bpln_2g03360	AJK48390.1	NCPPB3923_RS09305
					bgla_2g03900	bgla3848_5999mp	WP_036054696.1	WP_013689198.1	bpln_2g03250	AJK48379.1	NCPPB3923_RS09975
					bgla_2g03950	bgla3848_8020lmp	WP_036054688.1	WP_036033059.1	bpln_2g03300	AJK48384.1	NCPPB3923_RS15135
						bgla3848_5994l					NCPPB3923_RS22970

## Sheet: Table S6
Table S6. Lists of CRISPR target viruses or plasmids based on spacer sequences.
Strain	Genome location	CRISPR repeat sequence	CRISPR spcer number	spacer sequence	target	Subject source	Identities (Query length)	Expect
B. plantarii	bpln_1g (2065450..2067150)	TTTCTAAGCTGCCTACACGGCAGCGAAC	s01	GTGCGTGGGTGGCGGCGTGCAATGTGGCTGAA
			s02	GAGGGGCGTGACGCGGCATGGCTGGCCGGCGA	gi|47778996|gb|AY605181.1| Burkholderia cepacia complex phage BcepC6B, complete genome	Viral GenBank	28/32 (32)	0.0067202
			s02	GAGGGGCGTGACGCGGCATGGCTGGCCGGCGA	gi|1098681|gb|U33419.1|OVU33419 Orf virus RNA polymerase subunit (ORF-RPA) gene, complete cds	Viral GenBank	20/22 (32)	3.48115
			s03	AAGACGAGCCACTACTGGCTGATCGTCGGCAA	gi|354464706|gb|JN035618.1| Gordonia phage GTE7, complete genome	Viral GenBank	23/25 (32)	0.0818687
			s03	AAGACGAGCCACTACTGGCTGATCGTCGGCAA	gi|586881281|gb|KF879861.1| UNVERIFIED: Nocardia phage NOC1, partial genome	Viral GenBank	23/25 (32)	0.0818687
			s04	GCATGAGCGGCCCGGAAGAATGGTTCGACATG	gi|354463886|gb|JN699628.1| Mycobacterium phage Bongo, complete genome	Viral GenBank	19/20 (32)	3.48115
			s04	GCATGAGCGGCCCGGAAGAATGGTTCGACATG	gi|505833817|gb|KC900379.1| Mycobacterium phage PegLeg, complete genome	Viral GenBank	19/20 (32)	3.48115
			s05	TCGGCGTCTGCTTCGTTTATCTGCTGGTGCTC	gi|291197582|emb|FN666575.1| Erwinia amylovora ATCC 49946 chromosomal sequence	Viral GenBank	19/20 (32)	3.48115
			s05	TCGGCGTCTGCTTCGTTTATCTGCTGGTGCTC	gi|392358760|gb|JX101846.1| Human enterovirus 68 strain NYC403 from USA, complete genome	Viral GenBank	20/22 (32)	3.48115
			s05	TCGGCGTCTGCTTCGTTTATCTGCTGGTGCTC	gi|440355156|gb|JX070222.1| Human enterovirus 68 isolate NZ-2010-541, complete genome	Viral GenBank	20/22 (32)	3.48115
			s06	CCGATCCAACCGATCAAGTAGCGAGCATCGA
			s07	GCGTAGGAACGTGAATAGGAATGCAGGATCTA
			s08	GAGGAAGAGCGCAAAGGGCGCCAGGACTGGAA	gi|408731426|gb|JX100810.1| Caulobacter phage CcrColossus, complete genome	Viral GenBank	20/22 (32)	3.48115
			s08	GAGGAAGAGCGCAAAGGGCGCCAGGACTGGAA	gi|468642100|gb|HQ634153.1| Salicola phage CGphi29 genomic sequence	Viral GenBank	27/32 (32)	3.48115
			s09	AGCACTTCGCGGATGCGCTTGCAAGCCTCATA	gi|357290686|gb|HQ634146.1| Emiliania huxleyi virus PS401, *** SEQUENCING IN PROGRESS ***, 13 unordered pieces	Viral GenBank	19/20 (32)	3.48115
			s10	GGCGCAGCAACCCATTCACCCGACATCTGCGA
			s11	ATGCGTCAGATGGCGTGGGAGCGCAAGTACGAA
			s12	GTCGGCCGGCCGCCAGATACAGCCGCATGCGT	gi|124270745|dbj|AB291163.1| Tranosema rostrale ichnovirus DNA, segment G5, complete sequence	Viral GenBank	21/22 (32)	0.28575
			s13	TATGACCACGTCGTGATCGATGCCGGCGGCCA	gi|310657232|gb|HM461982.1| Burkholderia phage KS14, complete genome	Viral GenBank	27/31 (32)	0.0234558
			s13	TATGACCACGTCGTGATCGATGCCGGCGGCCA	gi|197725423|gb|EU822883.1| Burkholderia phage KS10, complete genome	Viral GenBank	21/22 (32)	0.28575
			s13	TATGACCACGTCGTGATCGATGCCGGCGGCCA	gi|563582249|gb|KF668081.1| Salmon pancreas disease virus strain SAV2-Nor-1 structural polyprotein gene, partial cds	Viral GenBank	24/27 (32)	0.28575
			s13	TATGACCACGTCGTGATCGATGCCGGCGGCCA	gi|516302284|gb|KC977570.1| Pandoravirus dulcis, complete genome	Viral GenBank	21/23 (32)	0.997365
			s13	TATGACCACGTCGTGATCGATGCCGGCGGCCA	gi|345452664|gb|JN635296.1| Rubella virus strain RVi/Bismarck.ND.USA/23.08/2B, complete genome	Viral GenBank	20/22 (32)	3.48115
			s13	TATGACCACGTCGTGATCGATGCCGGCGGCCA	gi|408730034|gb|JX100814.1| Caulobacter phage CcrRogue, complete genome	Viral GenBank	20/22 (32)	3.48115
			s14	TGGCCTTGACCGTCTCGTCGTCCGGCCGCATT	gi|228551557|gb|FJ355929.1| Calicivirus pig/F15-10/CAN, complete genome	Viral GenBank	19/20 (32)	3.48115
			s15	TATTGGAGAACCCCCAATACCGTCTCCAATAT
			s16	ACCGGCTGGCTCACCGCGAAGCAGCTGGACGT
			s17	CTGAACACATATGGCTTCATGGTGTGGTCTCA	gi|310657179|gb|GU911304.1| Burkholderia phage KL3, complete genome	Viral GenBank	25/28 (32)	0.0818687
			s17	CTGAACACATATGGCTTCATGGTGTGGTCTCA	gi|119720743|gb|DQ407934.2| Zantedeschia mild mosaic virus polyprotein gene, partial cds	Viral GenBank	20/21 (32)	0.997365
			s17	CTGAACACATATGGCTTCATGGTGTGGTCTCA	gi|150248294|gb|AY626825.4| Zantedeschia mild mosaic virus strain TW, complete genome	Viral GenBank	20/21 (32)	0.997365
			s17	CTGAACACATATGGCTTCATGGTGTGGTCTCA	gi|46277147|gb|AY518550.1| Zantedeschia mild mosaic virus strain T17Q polyprotein gene, partial cds	Viral GenBank	20/21 (32)	0.997365
			s17	CTGAACACATATGGCTTCATGGTGTGGTCTCA	gi|529162529|gb|KF156666.1| Zantedeschia mild mosaic virus isolate 2079 polyprotein gene, partial cds	Viral GenBank	20/21 (32)	0.997365
			s18	TGCGCATTTGCTTCCTCGATGATCCGCAACGA
			s19	CCTTGTCGTTCCACCGAGCATTCTGGCGTGGT
			s20	CAGCGCTCGGCCAGCATGCGAGCAGCGATCTCG	gi|4754055|gb|AF069776.1| Xanthomonas phage phi-Xv adsorption protein (gIII) gene, complete cds	Viral GenBank	20/20 (33)	0.0955135
			s20	CAGCGCTCGGCCAGCATGCGAGCAGCGATCTCG	gi|4336037|gb|AF068845.1| Mycobacteriophage TM4, complete genome	Viral GenBank	23/26 (33)	4.06134
			s20	CAGCGCTCGGCCAGCATGCGAGCAGCGATCTCG	gi|485724015|gb|KC787101.1| Mycobacterium phage 33D, partial genome	Viral GenBank	23/26 (33)	4.06134
			s21	GCGAACTCGGCCCTGAGTTGCCGGACGTCGAC	gi|373429555|gb|JN939331.1| Brucella phage Tb, complete genome	Viral GenBank	20/22 (32)	3.48115
			s21	GCGAACTCGGCCCTGAGTTGCCGGACGTCGAC	gi|373429614|gb|JN939332.1| Brucella phage Pr, complete genome	Viral GenBank	20/22 (32)	3.48115
			s21	GCGAACTCGGCCCTGAGTTGCCGGACGTCGAC	gi|386685960|gb|JQ815363.1| Cyprinid herpesvirus 1 strain NG-J1, complete genome	Viral GenBank	20/22 (32)	3.48115
			s21	GCGAACTCGGCCCTGAGTTGCCGGACGTCGAC	gi|548937587|emb|HG428758.1| Brucella phage F1 complete genome	Viral GenBank	20/22 (32)	3.48115
B. plantarii	bpln_1g (2346935..2347122)	TTTCTAAGCTGCTTACGCGGCAGCGAAC	s01	TAGTCGAGCATCACACGGCCCTCGCGGACGTC
B. plantarii	bpln_1g (2054580..205536)	TTTCTAAGCTGCCTATCCGGCAGCAAAC	s01	GCGCGCGTCGTATCGCGCCAGAATTGCCAGTC	gi|383389477|gb|JQ801337.1| Vibrio phage VvAW1, complete genome	Viral GenBank	23/26 (32)	0.997365
			s02	ATCAGCTCGCGCTGACCGAAATTCGCCCGGTA	gi|3337249|gb|U32222.1|B1U32222 Bacteriophage 186, complete sequence	Viral GenBank	27/32 (32)	0.28575
			s02	ATCAGCTCGCGCTGACCGAAATTCGCCCGGTA	gi|37548558|gb|AY135486.1| Enterobacteria phage PsP3, complete genome	Viral GenBank	21/23 (32)	0.997365
			s02	ATCAGCTCGCGCTGACCGAAATTCGCCCGGTA	gi|57903534|gb|AF512031.3| Choristoneura fumiferana MNPV polyhedrin, complete genome	Viral GenBank	19/20 (32)	3.48115
			s02	ATCAGCTCGCGCTGACCGAAATTCGCCCGGTA	gi|34335020|gb|AY319521.1| Synthetic construct Bacteriophage SopE-Phi kanamycin cassette insertion derivative, complete sequence	Viral GenBank	23/27 (32)	3.48115
			s02	ATCAGCTCGCGCTGACCGAAATTCGCCCGGTA	gi|312601701|gb|HM770079.1| Salmonella phage RE-2010, complete genome	Viral GenBank	23/27 (32)	3.48115
			s02	ATCAGCTCGCGCTGACCGAAATTCGCCCGGTA	gi|169936017|ref|NC_010463.1| Enterobacteria phage Fels-2, complete genome	Viral GenBank	23/27 (32)	3.48115
			s02	ATCAGCTCGCGCTGACCGAAATTCGCCCGGTA	gi|526120354|gb|KC961303.1| Choristoneura occidentalis alphabaculovirus, complete genome	Viral GenBank	19/20 (32)	3.48115
			s03	AGACAGCAGTCCCCTTTTCCCAAGTACGACAT
			s04	GGTTCGTTGAGGGATGGACCGCGCGCGGGTTAC
			s05	GTGCGTTCGTGCTGAAGCTCGAGCACGAGCGC	gi|559198813|gb|KF626665.1| Phage Sano, complete genome	Viral GenBank	19/20 (32)	3.48115
			s06	TCCCATTGGATGCAGCTTCGATTCTCCATCGC
			s07	GCCCGGGATCGGCTTCATGTCTGCCCGTCAGC
			s08	ATCCACCCCTGCTCGCGCGCGAGGTGCAGGAT	gi|47778996|gb|AY605181.1| Burkholderia cepacia complex phage BcepC6B, complete genome	Viral GenBank	26/30 (32)	0.0818687
			s08	ATCCACCCCTGCTCGCGCGCGAGGTGCAGGAT	gi|50250591|emb|CQ830057.1| Sequence 1 from Patent WO2004054614	Viral GenBank	21/23 (32)	0.997365
			s08	ATCCACCCCTGCTCGCGCGCGAGGTGCAGGAT	gi|50250591|emb|CQ830057.1| Sequence 1 from Patent WO2004054614	Viral GenBank	20/22 (32)	3.48115
			s08	ATCCACCCCTGCTCGCGCGCGAGGTGCAGGAT	gi|74230714|gb|DQ184476.1| Orf virus strain NZ2, complete genome	Viral GenBank	21/23 (32)	0.997365
			s08	ATCCACCCCTGCTCGCGCGCGAGGTGCAGGAT	gi|74230714|gb|DQ184476.1| Orf virus strain NZ2, complete genome	Viral GenBank	20/22 (32)	3.48115
			s08	ATCCACCCCTGCTCGCGCGCGAGGTGCAGGAT	gi|40019123|gb|AY386264.1| Orf virus strain OV-SA00, complete genome	Viral GenBank	21/23 (32)	0.997365
			s08	ATCCACCCCTGCTCGCGCGCGAGGTGCAGGAT	gi|40019123|gb|AY386264.1| Orf virus strain OV-SA00, complete genome	Viral GenBank	20/22 (32)	3.48115
			s08	ATCCACCCCTGCTCGCGCGCGAGGTGCAGGAT	gi|576864534|gb|KF837136.1| Orf virus strain B029, partial genome	Viral GenBank	21/23 (32)	0.997365
			s08	ATCCACCCCTGCTCGCGCGCGAGGTGCAGGAT	gi|576864534|gb|KF837136.1| Orf virus strain B029, partial genome	Viral GenBank	20/22 (32)	3.48115
			s08	ATCCACCCCTGCTCGCGCGCGAGGTGCAGGAT	gi|28261196|gb|AY186732.1| Orf virus strain D1701	Viral GenBank	20/22 (32)	3.48115
			s08	ATCCACCCCTGCTCGCGCGCGAGGTGCAGGAT	gi|40019122|gb|AY386263.1| Orf virus strain OV-IA82, complete genome	Viral GenBank	20/22 (32)	3.48115
			s08	ATCCACCCCTGCTCGCGCGCGAGGTGCAGGAT	gi|30230660|gb|AY267340.1| Orf virus strain Orf-11 ANK-2 -like protein mRNA, partial cds	Viral GenBank	20/22 (32)	3.48115
			s08	ATCCACCCCTGCTCGCGCGCGAGGTGCAGGAT	gi|260529133|gb|FJ932039.1| Hepatitis C virus isolate 71737767K7 polyprotein gene, partial cds	Viral GenBank	19/20 (32)	3.48115
			s08	ATCCACCCCTGCTCGCGCGCGAGGTGCAGGAT	gi|325073632|gb|HM133903.1| Orf virus strain D1701, complete genome	Viral GenBank	20/22 (32)	3.48115
			s08	ATCCACCCCTGCTCGCGCGCGAGGTGCAGGAT	gi|378408068|gb|JF509176.1| Hepatitis C virus isolate patient 290 polyprotein gene, partial cds	Viral GenBank	19/20 (32)	3.48115
			s09	GGCCTTCCCAGCTACAACGACTTCATCATGAA	gi|188090803|gb|EU676000.1| Mycobacterium phage Adjutor, complete genome	Viral GenBank	22/24 (32)	3.48115
			s09	GGCCTTCCCAGCTACAACGACTTCATCATGAA	gi|206282801|gb|FJ168660.1| Mycobacterium phage Butterscotch, complete genome	Viral GenBank	22/24 (32)	3.48115
			s09	GGCCTTCCCAGCTACAACGACTTCATCATGAA	gi|206282920|gb|FJ168661.1| Mycobacterium phage Gumball, complete genome	Viral GenBank	22/24 (32)	3.48115
			s09	GGCCTTCCCAGCTACAACGACTTCATCATGAA	gi|206283037|gb|FJ168662.1| Mycobacterium phage Troll4, complete genome	Viral GenBank	22/24 (32)	3.48115
			s09	GGCCTTCCCAGCTACAACGACTTCATCATGAA	gi|88910489|gb|DQ398047.1| Mycobacteriophage PBI1, complete genome	Viral GenBank	22/24 (32)	3.48115
			s09	GGCCTTCCCAGCTACAACGACTTCATCATGAA	gi|88910674|gb|DQ398051.1| Mycobacteriophage PLot, complete genome	Viral GenBank	22/24 (32)	3.48115
			s09	GGCCTTCCCAGCTACAACGACTTCATCATGAA	gi|190014409|emb|FM163528.1| Streptococcus phage PH15, complete genome	Viral GenBank	19/20 (32)	3.48115
			s09	GGCCTTCCCAGCTACAACGACTTCATCATGAA	gi|339784504|gb|JF937107.1| Mycobacterium phage SirHarley, complete genome	Viral GenBank	22/24 (32)	3.48115
			s09	GGCCTTCCCAGCTACAACGACTTCATCATGAA	gi|354998426|gb|JN699014.1| Mycobacterium phage Nova, complete genome	Viral GenBank	22/24 (32)	3.48115
			s10	ATCAGTTCATCAAGGGCAACGACGATCGTTAC	gi|545609158|gb|KC853746.1| Burkholderia phage JG068, complete genome	Viral GenBank	20/21 (32)	0.997365
			s11	GCACCGCGCAAGCCACAGGCCCGGCGCAAGAA	gi|310657132|gb|GU911303.1| Burkholderia phage KS5, complete genome	Viral GenBank	29/32 (32)	0.000551627
			s11	GCACCGCGCAAGCCACAGGCCCGGCGCAAGAA	gi|50250591|emb|CQ830057.1| Sequence 1 from Patent WO2004054614	Viral GenBank	23/27 (32)	3.48115
			s11	GCACCGCGCAAGCCACAGGCCCGGCGCAAGAA	gi|9972404|gb|L40361.3| Tick-borne encephalitis virus polyprotein gene, complete cds	Viral GenBank	19/20 (32)	3.48115
			s11	GCACCGCGCAAGCCACAGGCCCGGCGCAAGAA	gi|74230714|gb|DQ184476.1| Orf virus strain NZ2, complete genome	Viral GenBank	23/27 (32)	3.48115
			s11	GCACCGCGCAAGCCACAGGCCCGGCGCAAGAA	gi|32350990|gb|AY283523.1| Orf virus F16L-like protein mRNA, complete cds	Viral GenBank	23/27 (32)	3.48115
			s11	GCACCGCGCAAGCCACAGGCCCGGCGCAAGAA	gi|40019123|gb|AY386264.1| Orf virus strain OV-SA00, complete genome	Viral GenBank	23/27 (32)	3.48115
			s11	GCACCGCGCAAGCCACAGGCCCGGCGCAAGAA	gi|325073632|gb|HM133903.1| Orf virus strain D1701, complete genome	Viral GenBank	23/27 (32)	3.48115
			s11	GCACCGCGCAAGCCACAGGCCCGGCGCAAGAA	gi|357290686|gb|HQ634146.1| Emiliania huxleyi virus PS401, *** SEQUENCING IN PROGRESS ***, 13 unordered pieces	Viral GenBank	19/20 (32)	3.48115
			s11	GCACCGCGCAAGCCACAGGCCCGGCGCAAGAA	gi|353282198|gb|JN003206.1| Tick-borne encephalitis virus strain Aina polyprotein gene, complete cds	Viral GenBank	19/20 (32)	3.48115
			s11	GCACCGCGCAAGCCACAGGCCCGGCGCAAGAA	gi|576864534|gb|KF837136.1| Orf virus strain B029, partial genome	Viral GenBank	23/27 (32)	3.48115
B.glumae PG1	2140037..2140880	TTTCTAAGCTGCCTATCCGGCAGCAAAC	s01	TCTTGTGCCCGGCTTGTCGTCCAGGCTCACGA	gi|133909243|emb|AM420293.1| Saccharopolyspora erythraea NRRL2338 complete genome	Viral GenBank	23/26 (32)	0.73
			s02	ACGTTGTACTTTTGCGCGACAGATTGGACGAT
			s03	TCTGCGTCGGCGTCACAGGGTTTTGCCCAAGC
			s04	GCGTGCGAGCGGGCGGCGTTCGAGCGCTGGAT
			s05	TTGAAGTGCGGCGGCATGCGATGCGATCGCCCA
			s06	AGCCCGTGATCCTGCACTACGTGAACGACGAG	gi|365767598|gb|GU936707.2| Turkey adenovirus 1 strain D90/2, complete genome	Viral GenBank	20/20 (32)	0.73
			s07	ACGCACATCTACGCCGAGTCCGCAGAGATCAT
			s08	CCGTCGCCCGCTACTGCGGGCACGAATCTCAG
			s09	ATTCGATCGTCGCCGTGAAGTCGTTGCGATGC
			s10	CAAGCCGCACGTGTTCCTGAAGCACGGCCGAT
			s11	TACTGCGCAAGCGGCGACGGAGATGCAGATCA	gi|713665754|emb|LN610589.1| Pseudomonas phage vB_PaeM_C1-14_Ab28, complete genome	Viral GenBank	25/28 (32)	0.081
			s12	CGCAAAGGAGTAGCCCGGCAGTCGAATGGCGGC
			s13	TTACCAATGCGTCCGGACGACGAGACGGTCAA
			s14	TGGACAAAAAATCCCCTAATTCCTTGATTCAA
B.glumae PG1	2151163..2152729	TTTCTAAGCTGCCTACGCGGCAGCGAAC	s01	CGTGACATCACGGCGATGCGGGCCGTCCACAA
			s02	GAAAAGTTGCTCGCGCACTGCAGCTCCGCATA
			s03	GCGGGCCGACAGTTCCTCCCACCCGACCGGAT
			s04	CCCGCCGCTCAGGCTGTCGCCGCTGATGGGGC	gi|219522349|gb|FJ025902.1| Simian adenovirus 42.2, complete genome	Viral GenBank	24/28 (32)	0.73
			s05	GATGCCGGGCACGCAGCAGTATCGCCGGCCAC
			s06	GCTGGAACCCGGATTCGATCAGCGCGCAAATC
			s07	GCGCACCGGACCGATCCGCTCGACGATCTGCT	gi|48697190|ref|NC_005887.1| Burkholderia phage BcepC6B, complete genome	Viral GenBank	29/31 (32)	0.0003
			s08	GTGCAGCAGGTCGGCACGCTCTCGAAGATCCA	gi|133909243|emb|AM420293.1| Saccharopolyspora erythraea NRRL2338 complete genome	Viral GenBank	22/24 (32)	0.73
			s09	ATCACGGTGTTGACCAGGCCGGCCGCGCTCGAC	gi|133909243|emb|AM420293.1| Saccharopolyspora erythraea NRRL2338 complete genome	Viral GenBank	28/24 (33)	0.73
			s10	TCGATCGCCGGCTGCACGTCGGCCGCACAACA	gi|38638196|ref|NC_005264.1| Psittacid herpesvirus 1, complete genome	Viral GenBank	23/26 (32)	0.73
			s11	GGTATCGCTTTTCCAGAATTAGGGCCTCAAAT
			s12	AAGGCGAGTGCCGCCGACCTGGGCGAGACGCT	gi|516302284|gb|KC977570.1| Pandoravirus dulcis, complete genome	Viral GenBank	24/28 (32)	0.73
			s13	GTCGTCTGCGCGATACACCGAGATCGCCCCGTG
			s14	GCCGCATTCACACTTCGGCGGCCGATCGCCAA
			s15	GTCGGCTGCATGCCGTGCATCAACGCATCGAA	gi|148734199|gb|CP000625.2| Burkholderia phage phi644-2, complete genome	Viral GenBank	24/26 (32)	0.081
			s16	GCGGTTGAGTACGGAACCCTTCAGACGGCGAA
			s17	GAGCATCATGCAGAAGTTCGCGACGTCGCGAG
			s18	GACGACATGCTGATTGGCCGTGACGACTGCACT
			s19	TTTCCCGGTTGTATCGATGGGCGCGCGGGTGAT
			s20	AAGAATCCAGCTGCGGCCGCGAGATGCTCATT
			s21	ATTTACACGGCGGCCGGCCTCGCTTATCTCGT
			s22	AACGATTCGGCGCTGGTGCTGCCATCGATAAAC	gi|165969010|ref|NC_010276.1| Orgyia leucostigma NPV, complete genome	Viral GenBank	22/24 (33)	0.73
			s23	TCCGGCTGCGACGAGCGCGTAGACCGACGACT
			s24	GCCAGCGTCGAGCAGGCGCACGCTTCGAAAGT
			s25	TCGTCGTGAACCTTGAGCACGATGTCGTAGCC	gi|390013835|gb|JQ965645.1| Salmonella phage SSU5, complete genome	Viral GenBank	24/27 (32)	0.24
			s26	TACCCTCCCAACCACCCAACCCCATGTTTCCA
B.glumae PG1	2473674..2474036	TTTCTAAGCTGCCTACGCGGCAGCGAAC	s01	AATGAGTTGCGGTGGATTGGCGGCCCGGAGAC
			s02	TTGGTCAATCAAGGGATTGTCCAGCTTCCTGGT
			s03	CCGAGAATTCACACTGCGCAACGGCAGCATCT
			s04	AAGCGGTATCCGGTGCGCCGGCCACTGGTATC
			s05	ACAAGCATCCGTTCACCTTCGATACCGTCGAC	gi|327198045|ref|NC_015266.1| Burkholderia phage KL3, complete genome	Viral GenBank	30/32 (32)	0.0001
			s05	ACAAGCATCCGTTCACCTTCGATACCGTCGAC	gi|117676329|ref|NC_007145.2| Burkholderia prophage phi52237, complete genome	Viral GenBank	29/32 (32)	0.001
			s05	ACAAGCATCCGTTCACCTTCGATACCGTCGAC	gi|409995456|gb|JX681814.1| Burkholderia phage phiX216, complete genome	Viral GenBank	29/32 (32)	0.001
			s05	ACAAGCATCCGTTCACCTTCGATACCGTCGAC	gi|685701381|gb|CP008753.1| Burkholderia phage BEK, complete genome	Viral GenBank	29/32 (32)	0.001
			s06	TAGCCACCAAATCCCACAGCCCACTGATTTTA
B.glumae 3252_8	1938380..1939287	TTTCTAAGCTGCCTACACGGCAGCGAAC	s01	AACCCATGGAAGATCGATGCGCGAGCGCTCAC	gi|109630051|gb|DQ465026.1| Bluetongue virus isolate RSArrrr/07 viral protein 7 (VP7) gene, complete cds	Viral GenBank	19/20 (32)	3.48115
			s02	TTTCCGACCGCACTATCGCTGACCTGCGCAGT
			s03	CGCGCTCACCACGTCCTGCAGCGCCTTCAGTT	gi|313755765|gb|HM049560.1| Murine adenovirus 2 isolate K87, complete genome	Viral GenBank	23/25 (32)	0.0818687
			s03	CGCGCTCACCACGTCCTGCAGCGCCTTCAGTT	gi|464907462|gb|KC312701.1| Duck reovirus NP03/CHN/2009 segment L2, complete sequence	Viral GenBank	21/23 (32)	0.997365
			s03	CGCGCTCACCACGTCCTGCAGCGCCTTCAGTT	gi|71726718|gb|DQ080083.1| Human papillomavirus type 102, complete genome	Viral GenBank	27/32 (32)	3.48115
			s04	GGATACCTTCGTCGCCGTCCGTATTGAGGTAGT
			s05	CGGGCGATACCCCGACTGGTGGGAAGGATATC	gi|378566295|gb|JN882286.1| Cronobacter phage vB_CsaP_GAP52, complete genome	Viral GenBank	19/20 (32)	3.48115
			s05	CGGGCGATACCCCGACTGGTGGGAAGGATATC	gi|451988545|gb|JF974303.1| Synechococcus phage S-CBP2, *** SEQUENCING IN PROGRESS ***, 9 unordered pieces	Viral GenBank	20/22 (32)	3.48115
			s05	CGGGCGATACCCCGACTGGTGGGAAGGATATC	gi|557786008|dbj|AB863625.1| Ralstonia phage RSK1 DNA, complete genome	Viral GenBank	25/30 (32)	3.48115
			s06	GCAATCGGCTTGCTGCATTCCGCCCGTATCCGT
			s07	CAGCCGATTCACTATCGCATGGCGCAACGCGA
			s08	TCACCTCGTGCACGAACCGCTCGGAGAAGCAT	gi|315112425|gb|HQ204801.1| Gallid herpesvirus 2 strain 45_09_PL truncated Meq oncoprotein (Meq) gene, partial cds	Viral GenBank	24/26 (32)	3.48115
			s09	AATGAGCGTTGGCGCGGGCTTGTCGGCGACCG	gi|34500202|gb|AY372243.1| Psittacid herpesvirus 1 isolate 97-0001, complete genome	Viral GenBank	21/23 (32)	0.997365
			s10	GTCAGGCCGTCGTGTTCCATCGGCAATTCGCC
			s11	GTCATCGGCCCGAGCGTGCGCCGGAACACGAA	gi|4336037|gb|AF068845.1| Mycobacteriophage TM4, complete genome	Viral GenBank	20/21 (32)	0.997365
			s11	GTCATCGGCCCGAGCGTGCGCCGGAACACGAA	gi|485724015|gb|KC787101.1| Mycobacterium phage 33D, partial genome	Viral GenBank	20/21 (32)	0.997365
			s11	GTCATCGGCCCGAGCGTGCGCCGGAACACGAA	gi|288804102|gb|GQ329669.1| Pseudocowpox virus strain F00.120R, complete genome	Viral GenBank	20/22 (32)	3.48115
			s11	GTCATCGGCCCGAGCGTGCGCCGGAACACGAA	gi|288804234|gb|GQ329670.1| Pseudocowpox virus strain VR634, complete genome	Viral GenBank	20/22 (32)	3.48115
			s11	GTCATCGGCCCGAGCGTGCGCCGGAACACGAA	gi|359472106|gb|JN116825.1| Rhodococcus phage REQ1, complete genome	Viral GenBank	23/27 (32)	3.48115
			s12	CAACGAGCACCACAACTGATTCGCCCGCTACA	gi|89158254|gb|DQ356948.1| Nile crocodilepox virus, complete genome	Viral GenBank	20/22 (32)	3.48115
B.glumae 3252_8	1948463..1948707	TTTCTAAGCTGCCTACCCGGCAGCAAAC	s01	GTGGGTTCCACATCATGCTCCGGATGACCATAT	gi|315361420|gb|HQ003891.1| Scophthalmus maximus rhabdovirus, complete genome	Viral GenBank	20/22 (33)	4.06134
			s02	GCCGCGCAGGCGACCCAGGCGGCCGCCGGCCA	gi|221408164|emb|GM592609.1| Sequence 543287 from Patent WO2005116250	Viral GenBank	26/31 (32)	0.997365
			s02	GCCGCGCAGGCGACCCAGGCGGCCGCCGGCCA	gi|19881028|gb|AF480884.1| Panine herpesvirus 2 strain Heberling, complete genome	Viral GenBank	21/23 (32)	0.997365
			s02	GCCGCGCAGGCGACCCAGGCGGCCGCCGGCCA	gi|516302284|gb|KC977570.1| Pandoravirus dulcis, complete genome	Viral GenBank	23/27 (32)	3.48115
			s02	GCCGCGCAGGCGACCCAGGCGGCCGCCGGCCA	gi|75905720|gb|DQ149153.1| Cercopithecine herpesvirus 16 strain X313, complete genome	Viral GenBank	23/27 (32)	3.48115
			s02	GCCGCGCAGGCGACCCAGGCGGCCGCCGGCCA	gi|288804234|gb|GQ329670.1| Pseudocowpox virus strain VR634, complete genome	Viral GenBank	23/27 (32)	3.48115
			s02	GCCGCGCAGGCGACCCAGGCGGCCGCCGGCCA	gi|288804234|gb|GQ329670.1| Pseudocowpox virus strain VR634, complete genome	Viral GenBank	23/27 (32)	3.48115
			s02	GCCGCGCAGGCGACCCAGGCGGCCGCCGGCCA	gi|347730584|gb|AY349011.3| Burkholderia cepacia phage Bcep22, complete genome	Viral GenBank	22/25 (32)	3.48115
			s02	GCCGCGCAGGCGACCCAGGCGGCCGCCGGCCA	gi|386649696|gb|JQ067093.1| UNVERIFIED: Pseudomonas phage PaMx74, partial genome	Viral GenBank	20/22 (32)	3.48115
			s02	GCCGCGCAGGCGACCCAGGCGGCCGCCGGCCA	gi|394777702|gb|JX104231.1| Burkholderia phage BcepMigl, complete genome	Viral GenBank	22/25 (32)	3.48115
			s02	GCCGCGCAGGCGACCCAGGCGGCCGCCGGCCA	gi|158997720|ref|NC_005262.2| Burkholderia phage Bcep22, complete genome	Viral GenBank	22/25 (32)	3.48115
			s03	CAAGCCCTGCACCATTGGCCCCAAGCACGCTT
B.glumae 3252_8	5339845..5340446	TTTCTAAGCTGCCTACCCGGCAGCAAAC	s01	GGCAGTGGAAGCGCATGATCCCGTCGCTCAGT
			s02	TCGCCGTCGCGGCGCATGATGACGCGGCGCGC	gi|47778996|gb|AY605181.1| Burkholderia cepacia complex phage BcepC6B, complete genome	Viral GenBank	28/32 (32)	0.0067202
			s02	TCGCCGTCGCGGCGCATGATGACGCGGCGCGC	gi|441463770|gb|JX483881.1| Rhizobium phage RHEph10, complete genome	Viral GenBank	27/31 (32)	0.0234558
			s02	TCGCCGTCGCGGCGCATGATGACGCGGCGCGC	gi|516302284|gb|KC977570.1| Pandoravirus dulcis, complete genome	Viral GenBank	26/29 (32)	0.28575
			s02	TCGCCGTCGCGGCGCATGATGACGCGGCGCGC	gi|516302284|gb|KC977570.1| Pandoravirus dulcis, complete genome	Viral GenBank	25/29 (32)	3.48115
			s02	TCGCCGTCGCGGCGCATGATGACGCGGCGCGC	gi|429891160|gb|JX904288.1| Uncultured marine virus clone GOM01141, complete genome	Viral GenBank	20/21 (32)	0.997365
			s03	ACTGCGCAACCAGGGGCGTCATGCCGTTCTCA
			s04	GGGTCGAGCACCGTGTCGCCTGGCTTCGTGAA	gi|516302284|gb|KC977570.1| Pandoravirus dulcis, complete genome	Viral GenBank	28/32 (32)	0.0067202
			s04	GGGTCGAGCACCGTGTCGCCTGGCTTCGTGAA	gi|516303775|gb|KC977571.1| Pandoravirus salinus, complete genome	Viral GenBank	22/24 (32)	0.28575
			s04	GGGTCGAGCACCGTGTCGCCTGGCTTCGTGAA	gi|516303775|gb|KC977571.1| Pandoravirus salinus, complete genome	Viral GenBank	19/20 (32)	3.48115
			s04	GGGTCGAGCACCGTGTCGCCTGGCTTCGTGAA	gi|354997037|gb|JN699001.1| Mycobacterium phage Babsiella, complete genome	Viral GenBank	19/20 (32)	3.48115
			s04	GGGTCGAGCACCGTGTCGCCTGGCTTCGTGAA	gi|374427926|gb|JN662425.1| Burkholderia phage DC1, complete genome	Viral GenBank	22/25 (32)	3.48115
			s05	ATTGCCGAGCGCACCGCTGCCATCGGCGGCTA	gi|29424918|gb|AY129334.1| Mycobacteriophage Rosebush, complete genome	Viral GenBank	27/33 (32)	3.48115
			s05	ATTGCCGAGCGCACCGCTGCCATCGGCGGCTA	gi|91980702|gb|DQ398048.1| Mycobacteriophage Qyrzula, complete genome	Viral GenBank	27/33 (32)	3.48115
			s05	ATTGCCGAGCGCACCGCTGCCATCGGCGGCTA	gi|345286445|gb|JN618996.1| Mycobacterium phage Arbiter, complete genome	Viral GenBank	27/33 (32)	3.48115
			s05	ATTGCCGAGCGCACCGCTGCCATCGGCGGCTA	gi|354995882|gb|JN698991.1| Mycobacterium phage Hedgerow, complete genome	Viral GenBank	27/33 (32)	3.48115
			s05	ATTGCCGAGCGCACCGCTGCCATCGGCGGCTA	gi|354997285|gb|JN699004.1| Mycobacterium phage Ares, complete genome	Viral GenBank	27/33 (32)	3.48115
			s05	ATTGCCGAGCGCACCGCTGCCATCGGCGGCTA	gi|403239745|gb|JQ596859.1| Leporid herpesvirus 4 isolate LHV4012612, complete genome	Viral GenBank	19/20 (32)	3.48115
			s05	ATTGCCGAGCGCACCGCTGCCATCGGCGGCTA	gi|537907780|gb|KF279411.1| Mycobacterium phage Adawi, complete genome	Viral GenBank	20/22 (32)	3.48115
			s05	ATTGCCGAGCGCACCGCTGCCATCGGCGGCTA	gi|550163773|gb|KF562864.1| Salmonella phage SETP13, complete genome	Viral GenBank	23/27 (32)	3.48115
			s05	ATTGCCGAGCGCACCGCTGCCATCGGCGGCTA	gi|516303775|gb|KC977571.1| Pandoravirus salinus, complete genome	Viral GenBank	20/22 (32)	3.48115
			s06	GTCTACGTTGTCGTTTAAGGCATACGAGCAGG
			s07	CCGGCGCACTTGACTTGCCGCATACCGCGCAT
			s04	ATAACCGCGTCATGCGAAACGGATACGTCGAGATCCC	gi|525327918|gb|KC849444.1| Banana bunchy top virus isolate TW4-NT-Da defective DNA-R region genomic sequence	Viral GenBank	24/27 (37)	5.79777
B. glumae NCPPB	5479..5844	TTTCTAAGCTGCCTACACGGCAGCGAAC	s01	CTACCGGCGCGAACTGGAGCGCCTGCTGCTCT	gi|133909243|emb|AM420293.1| Saccharopolyspora erythraea NRRL2338 complete genome	Viral GenBank	24/28 (33)	0.73
			s02	CACGAGCGCACACGGCACCGGCCAGTGCGTGCA
			s03	GCGCTTCAACAGGATTCTCTGACGTCGCCCTGA
			s04	CTCGAACGGGGACGCGGCATGACTTACCGCGAG
			s05	CGCGTCATGCGAAACGGATACGTCGAGATCCC
			s06	TGAACAAAAACCCACCTACCCCCTTGATTCAAA
B. glumae UCD	43413..43895	TTTCTAAGCTGCCTACGCGGCAGCGAAC	s01	GAAGAACGCCGCGCAATCCGAGGGCCACGCGC	gi|77864625|ref|NC_007497.1| Burkholderia phage Bcep176, complete genome	Viral GenBank	21/22 (33)	0.73
			s02	CGCCTGGCGCCGATGGACCTCGAGCATCCCGA	gi|133909243|emb|AM420293.1| Saccharopolyspora erythraea NRRL2338 complete genome	Viral GenBank	23/25 (32)	0.24
			s03	TGCGCGAGCAGACCTACATCGGTGCTCACGCA
			s04	ATCGTGGTGAACAGGTTCGCGGCGGTCCGGTT
			s05	ACCACCTGGCGCTACGGGCGCGTCGGCCTCGAG
			s06	CCAGCGGCAGAGGCGGCGCCGGAGCTGGTCGA	gi|133909243|emb|AM420293.1| Saccharopolyspora erythraea NRRL2338 complete genome	Viral GenBank	23/24 (32)	0.081
			s07	CGCCGGGAAGCGCGAGGTCTTGTCGGCTGAAC
			s08	TAGCCCCTTCCCCCTCCAACCCCTTGTTTCCA
Strain	Genome location	CRISPR repeat sequence	CRISPR spcer number	spacer sequence	target	Subject source	Identities (Query length)	Expect
B. plantarii	bpln_1g (2065450..2067150)	TTTCTAAGCTGCCTACGCGGCAGCGAAC	s01	GTGCGTGGGTGGCGGCGTGCAATGTGGCTGAA
			s02	GAGGGGCGTGACGCGGCATGGCTGGCCGGCGA	gi|525710956|ref|NC_021745.1| Ralstonia solanacearum FQY_4 megaplasmid, partial sequence	NCBI plasmids	23/25 (32)	0.27
			s02	GAGGGGCGTGACGCGGCATGGCTGGCCGGCGA	gi|410683947|ref|NC_017589.1| Ralstonia solanacearum CMR15 plasmid CMR15_mp, complete sequence	NCBI plasmids	23/25 (32)	0.27
			s02	GAGGGGCGTGACGCGGCATGGCTGGCCGGCGA	gi|300693042|ref|NC_014310.1| Ralstonia solanacearum PSI07 megaplasmid, complete sequence	NCBI plasmids	23/25 (32)	0.27
			s02	GAGGGGCGTGACGCGGCATGGCTGGCCGGCGA	gi|17548221|ref|NC_003296.1| Ralstonia solanacearum GMI1000 plasmid pGMI1000MP, complete sequence	NCBI plasmids	23/25 (32)	0.27
			s03	AAGACGAGCCACTACTGGCTGATCGTCGGCAA	gi|289937459|ref|NC_013924.1| Natrialba magadii ATCC 43099 plasmid pNMAG02, complete sequence	NCBI plasmids	24/26 (32)	0.069
			s04	GCATGAGCGGCCCGGAAGAATGGTTCGACATG
			s05	TCGGCGTCTGCTTCGTTTATCTGCTGGTGCTC
			s06	CCGATCCAACCGATCAAGTAGCGAGCATCGA
			s07	GCGTAGGAACGTGAATAGGAATGCAGGATCTA
			s08	GAGGAAGAGCGCAAAGGGCGCCAGGACTGGAA
			s09	AGCACTTCGCGGATGCGCTTGCAAGCCTCATA
			s10	GGCGCAGCAACCCATTCACCCGACATCTGCGA
			s11	ATGCGTCAGATGGCGTGGGAGCGCAAGTACGAA
			s12	GTCGGCCGGCCGCCAGATACAGCCGCATGCGT
			s13	TATGACCACGTCGTGATCGATGCCGGCGGCCA	gi|300696564|ref|NC_014309.1| Ralstonia solanacearum CFBP2957 plasmid RCFBPv3_mp, complete sequence	NCBI plasmids	21/23 (32)	4.3
			s13	TATGACCACGTCGTGATCGATGCCGGCGGCCA	gi|313117184|ref|NC_014735.1| Halogeometricum borinquense DSM 11551 plasmid pHBOR01, complete sequence	NCBI plasmids	21/23 (32)	4.3
			s14	TGGCCTTGACCGTCTCGTCGTCCGGCCGCATT	gi|380310083|ref|NC_016980.1| Klebsiella pneumoniae plasmid pNDM-MAR, complete sequence	NCBI plasmids	23/25 (32)	0.27
			s14	TGGCCTTGACCGTCTCGTCGTCCGGCCGCATT	gi|375006210|ref|NC_016587.1| Azospirillum lipoferum 4B plasmid AZO_p4, complete sequence	NCBI plasmids	21/23 (32)	4.3
			s14	TGGCCTTGACCGTCTCGTCGTCCGGCCGCATT	gi|374998023|ref|NC_016585.1| Azospirillum lipoferum 4B plasmid AZO_p1, complete sequence	NCBI plasmids	21/23 (32)	4.3
			s14	TGGCCTTGACCGTCTCGTCGTCCGGCCGCATT	gi|288959735|ref|NC_013855.1| Azospirillum sp. B510 plasmid pAB510a, complete sequence	NCBI plasmids	21/23 (32)	4.3
			s15	TATTGGAGAACCCCCAATACCGTCTCCAATAT
			s16	ACCGGCTGGCTCACCGCGAAGCAGCTGGACGT	gi|172064525|ref|NC_010553.1| Burkholderia ambifaria MC40-6 plasmid pBMC401, complete sequence	NCBI plasmids	31/31 (32)	1e-09
			s16	ACCGGCTGGCTCACCGCGAAGCAGCTGGACGT	gi|206479926|ref|NC_011003.1| Burkholderia cenocepacia J2315 plasmid pBCJ2315, complete sequence	NCBI plasmids	29/29 (32)	2e-08
			s16	ACCGGCTGGCTCACCGCGAAGCAGCTGGACGT	gi|116687164|ref|NC_008545.1| Burkholderia cenocepacia HI2424 plasmid 1, complete sequence	NCBI plasmids	31/32 (32)	7e-08
			s16	ACCGGCTGGCTCACCGCGAAGCAGCTGGACGT	gi|116687164|ref|NC_008545.1| Burkholderia cenocepacia HI2424 plasmid 1, complete sequence	NCBI plasmids	31/32 (32)	7e-08
			s16	ACCGGCTGGCTCACCGCGAAGCAGCTGGACGT	gi|189348761|ref|NC_010802.1| Burkholderia multivorans ATCC 17616 plasmid pTGL1, complete sequence	NCBI plasmids	30/32 (32)	2e-05
			s16	ACCGGCTGGCTCACCGCGAAGCAGCTGGACGT	gi|161506495|ref|NC_010070.1| Burkholderia multivorans ATCC 17616 plasmid pBMUL01, complete sequence	NCBI plasmids	30/32 (32)	2e-05
			s16	ACCGGCTGGCTCACCGCGAAGCAGCTGGACGT	gi|134287530|ref|NC_009227.1| Burkholderia vietnamiensis G4 plasmid pBVIE02, complete sequence	NCBI plasmids	30/32 (32)	2e-05
			s16	ACCGGCTGGCTCACCGCGAAGCAGCTGGACGT	gi|339717962|ref|NC_012725.2| Burkholderia glumae BGR1 plasmid bglu_4p, complete sequence	NCBI plasmids	28/32 (32)	1.1
			s17	CTGAACACATATGGCTTCATGGTGTGGTCTCA
			s18	TGCGCATTTGCTTCCTCGATGATCCGCAACGA
			s19	CCTTGTCGTTCCACCGAGCATTCTGGCGTGGT
			s20	CAGCGCTCGGCCAGCATGCGAGCAGCGATCTCG
			s21	GCGAACTCGGCCCTGAGTTGCCGGACGTCGAC	gi|227818258|ref|NC_012586.1| Sinorhizobium fredii NGR234 plasmid pNGR234b, complete sequence	NCBI plasmids	21/22 (32)	0.069
B. plantarii	bpln_1g (2346935..2347122)	TTTCTAAGCTGCTTACGCGGCAGCGAAC	s01	TAGTCGAGCATCACACGGCCCTCGCGGACGTC
B. plantarii	bpln_1g (2054580..205536)	TTTCTAAGCTGCCTATCCGGCAGCAAAC	s01	GCGCGCGTCGTATCGCGCCAGAATTGCCAGTC
			s02	ATCAGCTCGCGCTGACCGAAATTCGCCCGGTA	gi|86359705|ref|NC_007762.1| Rhizobium etli CFN 42 plasmid p42a, complete sequence	NCBI plasmids	21/23 (32)	4.3
			s03	AGACAGCAGTCCCCTTTTCCCAAGTACGACAT
			s04	GGTTCGTTGAGGGATGGACCGCGCGCGGGTTAC
			s05	GTGCGTTCGTGCTGAAGCTCGAGCACGAGCGC	gi|339717962|ref|NC_012725.2| Burkholderia glumae BGR1 plasmid bglu_4p, complete sequence	NCBI plasmids	30/30 (32)	5e-09
			s05	GTGCGTTCGTGCTGAAGCTCGAGCACGAGCGC	gi|330822093|ref|NC_015377.1| Burkholderia gladioli BSR3 plasmid bgla_2p, complete sequence	NCBI plasmids	29/30 (32)	1e-06
			s05	GTGCGTTCGTGCTGAAGCTCGAGCACGAGCGC	gi|116687164|ref|NC_008545.1| Burkholderia cenocepacia HI2424 plasmid 1, complete sequence	NCBI plasmids	27/30 (32)	0.069
			s05	GTGCGTTCGTGCTGAAGCTCGAGCACGAGCGC	gi|374998886|ref|NC_016586.1| Azospirillum lipoferum 4B plasmid AZO_p2, complete sequence	NCBI plasmids	21/23 (32)	4.3
			s06	TCCCATTGGATGCAGCTTCGATTCTCCATCGC
			s07	GCCCGGGATCGGCTTCATGTCTGCCCGTCAGC
			s08	ATCCACCCCTGCTCGCGCGCGAGGTGCAGGAT
			s09	GGCCTTCCCAGCTACAACGACTTCATCATGAA
			s10	ATCAGTTCATCAAGGGCAACGACGATCGTTAC
			s11	GCACCGCGCAAGCCACAGGCCCGGCGCAAGAA	gi|374293519|ref|NC_016623.1| Azospirillum lipoferum 4B plasmid AZO_p3, complete sequence	NCBI plasmids	21/23 (32)	4.3
B.glumae PG1	2140037..2140880	TTTCTAAGCTGCCTATCCGGCAGCAAAC	s01	TCTTGTGCCCGGCTTGTCGTCCAGGCTCACGA
			s02	ACGTTGTACTTTTGCGCGACAGATTGGACGAT
			s03	TCTGCGTCGGCGTCACAGGGTTTTGCCCAAGC	gi|221635406|ref|NC_011961.1| Thermomicrobium roseum DSM 5159 plasmid unnamed, complete sequence	NCBI plasmids	21/23 (32)	4.3
			s04	GCGTGCGAGCGGGCGGCGTTCGAGCGCTGGAT
			s05	TTGAAGTGCGGCGGCATGCGATGCGATCGCCCA	gi|377810593|ref|NC_016626.1| Burkholderia sp. YI23 plasmid byi_1p, complete sequence	NCBI plasmids	21/23 (33)	4.5
			s06	AGCCCGTGATCCTGCACTACGTGAACGACGAG
			s07	ACGCACATCTACGCCGAGTCCGCAGAGATCAT
			s08	CCGTCGCCCGCTACTGCGGGCACGAATCTCAG
			s09	ATTCGATCGTCGCCGTGAAGTCGTTGCGATGC	gi|312602094|ref|NC_014718.1| Burkholderia rhizoxinica HKI 454 plasmid pBRH01, complete sequence	NCBI plasmids	21/22 (32)	0.069
			s09	ATTCGATCGTCGCCGTGAAGTCGTTGCGATGC	gi|91790731|ref|NC_007949.1| Polaromonas sp. JS666 plasmid 1, complete sequence	NCBI plasmids	22/24 (32)	1.1
			s10	CAAGCCGCACGTGTTCCTGAAGCACGGCCGAT
			s11	TACTGCGCAAGCGGCGACGGAGATGCAGATCA
			s12	CGCAAAGGAGTAGCCCGGCAGTCGAATGGCGGC
			s13	TTACCAATGCGTCCGGACGACGAGACGGTCAA
			s14	TGGACAAAAAATCCCCTAATTCCTTGATTCAA
B.glumae PG1	2151163..2152729	TTTCTAAGCTGCCTACGCGGCAGCGAAC	s01	CGTGACATCACGGCGATGCGGGCCGTCCACAA
			s02	GAAAAGTTGCTCGCGCACTGCAGCTCCGCATA	gi|339717962|ref|NC_012725.2| Burkholderia glumae BGR1 plasmid bglu_4p, complete sequence	NCBI plasmids	30/32 (32)	2e-05
			s02	GAAAAGTTGCTCGCGCACTGCAGCTCCGCATA	gi|330822093|ref|NC_015377.1| Burkholderia gladioli BSR3 plasmid bgla_2p, complete sequence	NCBI plasmids	25/26 (32)	0.0003
			s02	GAAAAGTTGCTCGCGCACTGCAGCTCCGCATA	gi|241589533|ref|NC_012855.1| Ralstonia pickettii 12D plasmid pRp12D01, complete sequence	NCBI plasmids	24/26 (32)	0.069
			s03	GCGGGCCGACAGTTCCTCCCACCCGACCGGAT
			s04	CCCGCCGCTCAGGCTGTCGCCGCTGATGGGGC	gi|392379715|ref|NC_016596.1| Azospirillum brasilense Sp245 plasmid AZOBR_p4, complete sequence	NCBI plasmids	22/23 (32)	0.017
			s05	GATGCCGGGCACGCAGCAGTATCGCCGGCCAC
			s06	GCTGGAACCCGGATTCGATCAGCGCGCAAATC
			s07	GCGCACCGGACCGATCCGCTCGACGATCTGCT	gi|482881445|ref|NC_021080.1| Rhodococcus fascians D188 plasmid pFiD188, complete sequence	NCBI plasmids	21/22 (32)	0.069
			s07	GCGCACCGGACCGATCCGCTCGACGATCTGCT	gi|433610266|ref|NC_019849.1| Sinorhizobium meliloti GR4 plasmid pRmeGR4d, complete sequence	NCBI plasmids	22/24 (32)	1.1
			s07	GCGCACCGGACCGATCCGCTCGACGATCTGCT	gi|206479926|ref|NC_011003.1| Burkholderia cenocepacia J2315 plasmid pBCJ2315, complete sequence	NCBI plasmids	21/23 (32)	4.3
			s08	GTGCAGCAGGTCGGCACGCTCTCGAAGATCCA
			s09	ATCACGGTGTTGACCAGGCCGGCCGCGCTCGAC
			s10	TCGATCGCCGGCTGCACGTCGGCCGCACAACA	gi|300696564|ref|NC_014309.1| Ralstonia solanacearum CFBP2957 plasmid RCFBPv3_mp, complete sequence	NCBI plasmids	22/23 (32)	0.017
			s10	TCGATCGCCGGCTGCACGTCGGCCGCACAACA	gi|389879423|ref|NC_017966.1| Tistrella mobilis KA081020-065 plasmid pTM2, complete sequence	NCBI plasmids	21/23 (32)	4.3
			s10	TCGATCGCCGGCTGCACGTCGGCCGCACAACA	gi|339327781|ref|NC_015727.1| Cupriavidus necator N-1 plasmid BB1p, complete sequence	NCBI plasmids	21/23 (32)	4.3
			s10	TCGATCGCCGGCTGCACGTCGGCCGCACAACA	gi|288959735|ref|NC_013855.1| Azospirillum sp. B510 plasmid pAB510a, complete sequence	NCBI plasmids	21/23 (32)	4.3
			s11	GGTATCGCTTTTCCAGAATTAGGGCCTCAAAT
			s12	AAGGCGAGTGCCGCCGACCTGGGCGAGACGCT	gi|292653566|ref|NC_013966.1| Haloferax volcanii DS2 plasmid pHV4, complete sequence	NCBI plasmids	21/23 (32)	4.3
			s13	GTCGTCTGCGCGATACACCGAGATCGCCCCGTG
			s14	GCCGCATTCACACTTCGGCGGCCGATCGCCAA
			s15	GTCGGCTGCATGCCGTGCATCAACGCATCGAA
			s16	GCGGTTGAGTACGGAACCCTTCAGACGGCGAA
			s17	GAGCATCATGCAGAAGTTCGCGACGTCGCGAG	gi|330818808|ref|NC_015378.1| Burkholderia gladioli BSR3 plasmid bgla_3p, complete sequence	NCBI plasmids	25/27 (32)	0.017
			s18	GACGACATGCTGATTGGCCGTGACGACTGCACT	gi|470183972|ref|NC_020527.1| Sinorhizobium meliloti 2011 plasmid pSymA, complete sequence	NCBI plasmids	22/24 (33)	1.1
			s18	GACGACATGCTGATTGGCCGTGACGACTGCACT	gi|433615547|ref|NC_019848.1| Sinorhizobium meliloti GR4 plasmid pRmeGR4c, complete sequence	NCBI plasmids	22/24 (33)	1.1
			s18	GACGACATGCTGATTGGCCGTGACGACTGCACT	gi|407690004|ref|NC_018683.1| Sinorhizobium meliloti Rm41 plasmid pSYMA, complete sequence	NCBI plasmids	22/24 (33)	1.1
			s18	GACGACATGCTGATTGGCCGTGACGACTGCACT	gi|384539799|ref|NC_017327.1| Sinorhizobium meliloti SM11 plasmid pSmeSM11c, complete sequence	NCBI plasmids	22/24 (33)	1.1
			s18	GACGACATGCTGATTGGCCGTGACGACTGCACT	gi|384531523|ref|NC_017324.1| Sinorhizobium meliloti BL225C plasmid pSINMEB01, complete sequence	NCBI plasmids	22/24 (33)	1.1
			s18	GACGACATGCTGATTGGCCGTGACGACTGCACT	gi|16262453|ref|NC_003037.1| Sinorhizobium meliloti 1021 plasmid pSymA, complete sequence	NCBI plasmids	22/24 (33)	1.1
			s19	TTTCCCGGTTGTATCGATGGGCGCGCGGGTGAT
			s20	AAGAATCCAGCTGCGGCCGCGAGATGCTCATT
			s21	ATTTACACGGCGGCCGGCCTCGCTTATCTCGT
			s22	AACGATTCGGCGCTGGTGCTGCCATCGATAAAC	gi|317053820|ref|NC_014838.1| Pantoea sp. At-9b plasmid pPAT9B01, complete sequence	NCBI plasmids	21/23 (33)	4.5
			s23	TCCGGCTGCGACGAGCGCGTAGACCGACGACT
			s24	GCCAGCGTCGAGCAGGCGCACGCTTCGAAAGT
			s25	TCGTCGTGAACCTTGAGCACGATGTCGTAGCC	gi|384416964|ref|NC_017266.1| Yersinia pestis biovar Medievalis str. Harbin 35 plasmid pMT, complete sequence	NCBI plasmids	21/22 (32)	0.069
			s25	TCGTCGTGAACCTTGAGCACGATGTCGTAGCC	gi|10956711|ref|NC_002490.1| Xylella fastidiosa 9a5c plasmid pXF51, complete sequence	NCBI plasmids	21/23 (32)	4.3
			s26	TACCCTCCCAACCACCCAACCCCATGTTTCCA
B.glumae PG1	2473674..2474036	TTTCTAAGCTGCCTACGCGGCAGCGAAC	s01	AATGAGTTGCGGTGGATTGGCGGCCCGGAGAC
			s02	TTGGTCAATCAAGGGATTGTCCAGCTTCCTGGT
			s03	CCGAGAATTCACACTGCGCAACGGCAGCATCT
			s04	AAGCGGTATCCGGTGCGCCGGCCACTGGTATC
			s05	ACAAGCATCCGTTCACCTTCGATACCGTCGAC
			s06	TAGCCACCAAATCCCACAGCCCACTGATTTTA
B.glumae 3252_8	1938380..1939287	TTTCTAAGCTGCCTACACGGCAGCGAAC	s01	AACCCATGGAAGATCGATGCGCGAGCGCTCAC
			s02	TTTCCGACCGCACTATCGCTGACCTGCGCAGT
			s03	CGCGCTCACCACGTCCTGCAGCGCCTTCAGTT
			s04	GGATACCTTCGTCGCCGTCCGTATTGAGGTAGT
			s05	CGGGCGATACCCCGACTGGTGGGAAGGATATC
			s06	GCAATCGGCTTGCTGCATTCCGCCCGTATCCGT
			s07	CAGCCGATTCACTATCGCATGGCGCAACGCGA
			s08	TCACCTCGTGCACGAACCGCTCGGAGAAGCAT
			s09	AATGAGCGTTGGCGCGGGCTTGTCGGCGACCG
			s10	GTCAGGCCGTCGTGTTCCATCGGCAATTCGCC
			s11	GTCATCGGCCCGAGCGTGCGCCGGAACACGAA
			s12	CAACGAGCACCACAACTGATTCGCCCGCTACA
B.glumae 3252_8	1948463..1948707	TTTCTAAGCTGCCTACCCGGCAGCAAAC	s01	GTGGGTTCCACATCATGCTCCGGATGACCATAT
			s02	GCCGCGCAGGCGACCCAGGCGGCCGCCGGCCA	gi|288963025|ref|NC_013860.1| Azospirillum sp. B510 plasmid pAB510f, complete sequence	NCBI plasmids	22/24 (32)	1.1
			s02	GCCGCGCAGGCGACCCAGGCGGCCGCCGGCCA	gi|410683947|ref|NC_017589.1| Ralstonia solanacearum CMR15 plasmid CMR15_mp, complete sequence	NCBI plasmids	21/23 (32)	4.3
			s03	CAAGCCCTGCACCATTGGCCCCAAGCACGCTT	gi|222102412|ref|NC_011981.1| Agrobacterium vitis S4 plasmid pAtS4e, complete sequence	NCBI plasmids	22/24 (32)	1.1
B.glumae 3252_8	5339845..5340446	TTTCTAAGCTGCCTACCCGGCAGCAAAC	s01	GGCAGTGGAAGCGCATGATCCCGTCGCTCAGT
			s02	TCGCCGTCGCGGCGCATGATGACGCGGCGCGC	gi|392379715|ref|NC_016596.1| Azospirillum brasilense Sp245 plasmid AZOBR_p4, complete sequence	NCBI plasmids	25/27 (32)	0.017
			s03	ACTGCGCAACCAGGGGCGTCATGCCGTTCTCA
			s04	GGGTCGAGCACCGTGTCGCCTGGCTTCGTGAA	gi|339717962|ref|NC_012725.2| Burkholderia glumae BGR1 plasmid bglu_4p, complete sequence	NCBI plasmids	32/32 (32)	3e-10
			s04	GGGTCGAGCACCGTGTCGCCTGGCTTCGTGAA	gi|339717136|ref|NC_012720.2| Burkholderia glumae BGR1 plasmid bglu_3p, complete sequence	NCBI plasmids	32/32 (32)	3e-10
			s04	GGGTCGAGCACCGTGTCGCCTGGCTTCGTGAA	gi|150375726|ref|NC_009620.1| Sinorhizobium medicae WSM419 plasmid pSMED01, complete sequence	NCBI plasmids	21/22 (32)	0.069
			s05	ATTGCCGAGCGCACCGCTGCCATCGGCGGCTA	gi|334144765|ref|NC_015583.1| Novosphingobium sp. PP1Y plasmid Mpl, complete sequence	NCBI plasmids	22/24 (32)	1.1
			s06	GTCTACGTTGTCGTTTAAGGCATACGAGCAGG
			s07	CCGGCGCACTTGACTTGCCGCATACCGCGCAT
B. glumae NCPPB	5479..5844	TTTCTAAGCTGCCTACACGGCAGCGAAC	s01	CTACCGGCGCGAACTGGAGCGCCTGCTGCTCT	gi|374998886|ref|NC_016586.1| Azospirillum lipoferum 4B plasmid AZO_p2, complete sequence	NCBI plasmids	22/23 (32)	0.017
			s01	CTACCGGCGCGAACTGGAGCGCCTGCTGCTCT	gi|238025581|ref|NC_012723.1| Burkholderia glumae BGR1 plasmid bglu_1p, complete sequence	NCBI plasmids	28/32 (32)	1.1
			s02	CACGAGCGCACACGGCACCGGCCAGTGCGTGCA
			s03	GCGCTTCAACAGGATTCTCTGACGTCGCCCTGA
			s04	CTCGAACGGGGACGCGGCATGACTTACCGCGAG
			s05	CGCGTCATGCGAAACGGATACGTCGAGATCCC
			s06	TGAACAAAAACCCACCTACCCCCTTGATTCAAA
B. glumae UCD	43413..43895	TTTCTAAGCTGCCTACGCGGCAGCGAAC	s01	GAAGAACGCCGCGCAATCCGAGGGCCACGCGC
			s02	CGCCTGGCGCCGATGGACCTCGAGCATCCCGA	gi|330822218|ref|NC_015382.1| Burkholderia gladioli BSR3 plasmid bgla_1p, complete sequence	NCBI plasmids	32/32 (32)	3e-10
			s02	CGCCTGGCGCCGATGGACCTCGAGCATCCCGA	gi|330822093|ref|NC_015377.1| Burkholderia gladioli BSR3 plasmid bgla_2p, complete sequence	NCBI plasmids	32/32 (32)	3e-10
			s03	TGCGCGAGCAGACCTACATCGGTGCTCACGCA	gi|339717962|ref|NC_012725.2| Burkholderia glumae BGR1 plasmid bglu_4p, complete sequence	NCBI plasmids	30/32 (32)	2e-05
			s03	TGCGCGAGCAGACCTACATCGGTGCTCACGCA	gi|206479926|ref|NC_011003.1| Burkholderia cenocepacia J2315 plasmid pBCJ2315, complete sequence	NCBI plasmids	22/22 (32)	0.0003
			s03	TGCGCGAGCAGACCTACATCGGTGCTCACGCA	gi|172064525|ref|NC_010553.1| Burkholderia ambifaria MC40-6 plasmid pBMC401, complete sequence	NCBI plasmids	22/22 (32)	0.0003
			s03	TGCGCGAGCAGACCTACATCGGTGCTCACGCA	gi|134287530|ref|NC_009227.1| Burkholderia vietnamiensis G4 plasmid pBVIE02, complete sequence	NCBI plasmids	22/22 (32)	0.0003
			s03	TGCGCGAGCAGACCTACATCGGTGCTCACGCA	gi|116687164|ref|NC_008545.1| Burkholderia cenocepacia HI2424 plasmid 1, complete sequence	NCBI plasmids	22/22 (32)	0.0003
			s03	TGCGCGAGCAGACCTACATCGGTGCTCACGCA	gi|116687164|ref|NC_008545.1| Burkholderia cenocepacia HI2424 plasmid 1, complete sequence	NCBI plasmids	22/22 (32)	0.0003
			s03	TGCGCGAGCAGACCTACATCGGTGCTCACGCA	gi|330822093|ref|NC_015377.1| Burkholderia gladioli BSR3 plasmid bgla_2p, complete sequence	NCBI plasmids	21/22 (32)	0.069
			s04	ATCGTGGTGAACAGGTTCGCGGCGGTCCGGTT
			s05	ACCACCTGGCGCTACGGGCGCGTCGGCCTCGAG	gi|83582730|ref|NC_007641.1| Rhodospirillum rubrum ATCC 11170 plasmid unnamed, complete sequence	NCBI plasmids	22/24 (33)	1.1
			s06	CCAGCGGCAGAGGCGGCGCCGGAGCTGGTCGA	gi|221634492|ref|NC_011960.1| Rhodobacter sphaeroides KD131 plasmid pRSKD131B, complete sequence	NCBI plasmids	24/25 (32)	0.001
			s06	CCAGCGGCAGAGGCGGCGCCGGAGCTGGTCGA	gi|126464805|ref|NC_009040.1| Rhodobacter sphaeroides ATCC 17029 plasmid pRSPH01, complete sequence	NCBI plasmids	21/22 (32)	0.069
			s06	CCAGCGGCAGAGGCGGCGCCGGAGCTGGTCGA	gi|125654605|ref|NC_009007.1| Rhodobacter sphaeroides 2.4.1 plasmid A, partial sequence	NCBI plasmids	21/22 (32)	0.069
			s06	CCAGCGGCAGAGGCGGCGCCGGAGCTGGTCGA	gi|442559580|ref|NC_017957.2| Tistrella mobilis KA081020-065 plasmid pTM1, complete sequence	NCBI plasmids	23/25 (32)	0.27
			s07	CGCCGGGAAGCGCGAGGTCTTGTCGGCTGAAC
			s08	TAGCCCCTTCCCCCTCCAACCCCTTGTTTCCA

## Sheet: Table S7
Table S7. Distribution of genes encoding polygalacturonases, celluases, lipases, and proteases that are involved in virulence among Burkholderia strains.
	B. glumae BGR1	B. glumae LMG 2196	B. glumae 3252_8	B. glumae 336gr	B. glumae NCPPB 3923	B. glumae AU6208	B. gladioli BSR3	B. gladioli 3848s_5	B. gladioli NBRC 13770	B. gladioli UCD-UG_CHAPALOTE	B. plantarii	B. glumae PG1
polygalacturonase	bglu_2g07060 (pehB)	BGLMG_01728	bglu3252_2294lmp	WP_035980330.1	NCPPB3923_RS06485	BGAU_02485	bgla_1g20840	bgla3848_1314lp	WP_036047851.1	WP_036034532.1	bpln_2g21220	AJK50175.1
	bglu_1g15100 (pehA)	BGLMG_02628	bglu3252_0011l	WP_035978679.1	NCPPB3923_RS19420	BGAU_01873			WP_036051460.1
	bglu_2g18930	BGLMG_01447	bglu3252_2087lmp	WP_015877902.1	NCPPB3923_RS27005				WP_036050386.1
cellulase	bglu_2g11820	BGLMG_02531	bglu3252_2736lmp	WP_012733955.1	NCPPB3923_RS16545	BGAU_04401	bgla_2g18810	bgla3848_3040lmp	WP_036055879.1	WP_036037958.1	bpln_1p0970	AJK46417.1
	bglu_2g21310		bglu3252_7184lmp	WP_035981512.1	NCPPB3923_RS25445		bgla_2g01510	bgla3848_6732lp	WP_036054945.1	WP_036032355.1	bpln_2g20780	AJK50131.1
							bgla_2g28050	bgla3848_7958lmp	WP_042284656.1	WP_036028745.1	bpln_2g28020	AJK50850.1
							bgla_2g15680	bgla3848_3014lmp	WP_042284594.1	WP_036038740.1	bpln_2g09000	AJK48896.1
							bgla_1g01640	bgla3848_7225lmp	WP_042285467.1	WP_036032338.1	bpln_1g01270	AJK44679.1
lipase LipA	bglu_2g07730	BGLMG_03405	bglu3252_6130lp	WP_012733585.1	NCPPB3923_RS20925	ND	bgla_2g18400	bgla3848_5471lp	WP_017920562.1	WP_036037915.1	bpln_2g19180	AJK49932.1
lipase chaperone	bglu_2g07740	ND	bglu3252_0372lmp	WP_035983384.1	NCPPB3923_RS20930	ND	bgla_2g18390	bgla3848_6601lmp	WP_042286728.1	WP_036037912.1	bpln_2g19170	AJK49931.1
thermostable monoacylglycerol lipase	bglu_2g11250	ND	bglu3252_7246lmp	WP_012733901.1	NCPPB3923_RS12670	ND	bgla_2g24500	bgla3848_2901lmp	WP_036055532.1	WP_036034392.1	bpln_2g15450	AJK49538.1
GDSL family lipase	bglu_1g02420	BGLMG_03585	225aa+180aa	233aa+192aa	NCPPB3923_RS13640	BGAU_00447	bgla_1g02770	bgla3848_3410p	WP_036048514.1	WP_036033235.1	bpln_1g02310	AJK44780.1
phage class 3 lipase	bglu_1g15880	ND	bglu3252_2595lmp	WP_035984730.1	NCPPB3923_RS13980	BGAU_02498	ND	ND	ND	ND	ND	ND
			bglu3252_1832lmp		NCPPB3923_RS17850
Esterase/lipase/thioesterase	bglu_2g00500	BGLMG_01707	bglu3252_2533lmp	WP_012732943.1	NCPPB3923_RS17030	BGAU_02940	bgla_2g01060	bgla3848_3004lmp	WP_036055004.1	WP_013688919.1	bpln_2g00630	AJK48160.1
	bglu_2g00490	BGLMG_01706	bglu3252_2534lmp	WP_012732942.1	NCPPB3923_RS17035	BGAU_02939	bgla_2g01050	bgla3848_3005lmp	WP_013688918.1	WP_036028218.1	bpln_2g00620	AJK48159.1
	bglu_2g16210	BGLMG_02521	bglu3252_1803lmp	WP_015877644.1	NCPPB3923_RS05220		bpln_2g00620	bgla3848_5408lmp	WP_036036958.1	WP_036036958.1	bpln_2g21880	AJK50227.1
	bglu_2g09180			WP_015877842.1	NCPPB3923_RS26345		bgla_2g21460	bgla3848_7535lmp	WP_036055986.1	WP_025100246.1	bpln_2g24700	AJK50495.1
				WP_012733715.1	NCPPB3923_RS24585		bgla_2g17270	bgla3848_0969lmp	WP_025102239.1	WP_025102239.1	bpln_2g17930	AJK46434.1
							bgla_2g23970	bgla3848_4684p	WP_036055999.1	WP_036034674.1		AJK49992.1
							bglu_2g18290	bgla3848_4956lp	WP_042286003.1			AJK49791.1
							bgla_1g15560
							bgla_2g10540
Alpha/beta hydrolase fold-3 domain protein	bglu_2g03530	BGLMG_02272	bglu3252_5387lmp	WP_035982101.1	NCPPB3923_RS09570	BGAU_03626	bgla_2g05060	bgla3848_1125lmp	WP_036030631.1	WP_036030631.1	bpln_2g04690	AJK48523.1
	bglu_1g30970	BGLMG_04887	bglu3252_4461lmp	WP_035978994.1	NCPPB3923_RS18100	BGAU_00096	bgla_1g34550	bgla3848_3110lmp	WP_036049199.1	WP_036036149.1	bpln_1g31630	AJK47737.1
hydrolase, alpha/beta fold family protein	bglu_1g08910	BGLMG_02111	bglu3252_0097lmp	WP_035977069.1	NCPPB3923_RS08220	ND	bgla_1g09750	bgla3848_7308lmp	WP_042286467.1	WP_036037657.1	bpln_1g08840	AJK45455.1
thermophilic carboxylesterase Est2	bglu_1g13750	ND	bglu3252_1792lmp	WP_035984009.1	NCPPB3923_RS09790	BGAU_03440	bgla_1g23680	bgla3848_1938lmp	WP_036051249.1	WP_036041110.1	bpln_1g22320	AJK46824.1
esterase/lipase/thioesterase family protein	bglu_1g32100	BGLMG_04157	bglu3252_6040lmp	WP_015877125.1	NCPPB3923_RS10870	BGAU_01360	bgla_1g35800	bgla3848_8609lmp	WP_013699499.1	WP_013699499.1	bpln_1g32870	AJK47862.1
esterase/lipase-like protein	ND	ND	ND	ND	ND	ND	bgla_2g03820	bgla3848_4953lmp	WP_036054700.1	WP_036033068.1	ND	ND
							bgla_2g10550		WP_042286019.1	WP_036034642.1
alpha/beta hydrolase fold domain protein	ND	ND	ND	ND	ND	ND	bgla_2g08810	bgla3848_2581lmp	WP_036053965.1	WP_036033217.1	bpln_2g08740	AJK48871.1
alpha/beta hydrolase fold protein	bglu_2g03080	BGLMG_04962	bglu3252_5463lmp	WP_012733168.1	NCPPB3923_RS09955	BGAU_01393	bgla_2g04520	bgla3848_6670lmp	WP_036054618.1	WP_013689260.1	bpln_2g03970	AJK48442.1
	bglu_1g16600		bglu3252_6382lmp	WP_035981533.1	NCPPB3923_RS21750	BGAU_04254	bgla_1g11330	bgla3848_7830lmp	WP_036052250.1	WP_036030183.1	bpln_1g18940	AJK46551.1
	bglu_2g14160		bglu3252_5179lmp	WP_015877469.1	NCPPB3923_RS15355	BGAU_04228	bgla_2g11900	bgla3848_7998lmp	WP_013689965.1	WP_036031456.1	bpln_1g09870	AJK45556.1
											bpln_2g11290	AJK49121.1
triacylglycerol lipase	ND	ND	ND	ND	ND	ND	bgla_2g24860	bgla3848_5184lmp	WP_036055498.1	WP_036032921.1	ND	ND
Trypsin-like serine protease	bglu_1g03450	BGLMG_02852	bglu3252_1954lmp	WP_012734439.1	NCPPB3923_RS09135	BGAU_02119	bgla_1g03900	bgla3848_0929lmp	WP_013696445.1	WP_036033535.1	bpln_1g03340	AJK44882.1
ClpA/B type protease	bglu_1g03950	BGLMG_02382	479aa+418aa	WP_035977568.1	NCPPB3923_RS09315	BGAU_02209	bgla_1g04160	bgla3848_0905lmp	WP_036048458.1	WP_036033607.1	bpln_1g03540	AJK44906.1
ATP-DEPENDENT PROTEASE SUBUNIT	bglu_1g04730	BGLMG_03006	bglu3252_6223lmp	WP_012734561.1	NCPPB3923_RS15575	ND	bgla_1g05100	bgla3848_1430lmp	WP_017918573.1	WP_036038919.1	bpln_1g04450	AJK44997.1
Zn-dependent protease	bglu_1g09110	BGLMG_05249	bglu3252_3524lmp	WP_012734982.1	NCPPB3923_RS08320	BGAU_00954	bgla_1g09950	bgla3848_2131lmp	WP_036031845.1	WP_036031845.1	bpln_1g09040	AJK45475.1
Periplasmic serine protease	bglu_1g09440	BGLMG_02686	bglu3252_1246lmp	WP_012735013.1	NCPPB3923_RS01910	BGAU_03254	bgla_1g10330	bgla3848_1100lmp	WP_036052310.1	WP_036031776.1	bpln_1g09400	AJK45509.1
protease, Do family protein	bglu_1g09600	BGLMG_02820	bglu3252_3328mp	WP_012735028.1	NCPPB3923_RS12750	BGAU_01180	bgla_1g10480	bgla3848_1083lmp	WP_036052301.1	WP_036031765.1	bpln_1g09550	AJK45524.1
leader peptidase (signal peptidase i), serine protease	bglu_1g09630	BGLMG_04406	bglu3252_3325lmp	ND	NCPPB3923_RS12735	BGAU_01177	bgla_1g10510	bgla3848_1080lmp	WP_013697085.1	WP_013697085.1	bpln_1g09580	AJK45527.1
ATP-dependent metalloprotease FtsH	bglu_1g11420	BGLMG_01267	bglu3252_0980lmp	WP_012735199.1	NCPPB3923_RS02905	BGAU_00742	bgla_1g13430	bgla3848_1168lmp	WP_013697365.1	WP_013697365.1	bpln_1g11860	AJK45757.1
Peptidase M22, glycoprotease	bglu_1g12450	ND	128aa+58aa	211aa+66aa	NCPPB3923_RS26655	ND	bgla_1g25930	bgla3848_8097lp	WP_036039827.1	WP_036039827.1	bpln_1g24490	AJK46984.1
ATP-dependent serine protease	bglu_1g12520	BGLMG_04023	bglu3252_1639lmp	WP_015875305.1	358aa+131aa	BGAU_03276	bgla_1g25860	bgla3848_3745lmp	WP_036050846.1	WP_036039814.1	bpln_1g24420	AJK46977.1
membrane-associated Zn-dependent protease	bglu_1g12790	BGLMG_01110	318aa+138aa	WP_015875330.1	NCPPB3923_RS02060	BGAU_00918	bgla_1g25610	bgla3848_5277lmp	WP_036050889.1	WP_036039783.1	bpln_1g24170	AJK46952.1
